# Supplementary material for: Adopting sustainable innovations for remote access to TB and HIV care in South Africa
Source: PLOS Glob Public Health. 2024 Oct 16;4(10):e0003792. doi: 10.1371/journal.pgph.0003792 (PMC11482720; doi:10.1371/journal.pgph.0003792)
Supplement: S1 Data — (XLSX) [file pgph.0003792.s003.xlsx]

## Sheet: label data deidentified
Record ID	Study ID	Survey Timestamp	Screening Q1. I am 18 years and older	Screening Q2. I have worked on/or have knowledge of HIV and/or TB service delivery since March 2020	Screening Q3. I am willing to participate	1.Have you completed this survey before?	6b. Can we contact you at if we need more information?	7. Sector	7.1 Other [please specify]:	10. Did your organization / facility / department implement any changes / adaptations / innovations to HIV and/or TB service delivery in response the COVID-19 pandemic?	11. Is there someone else in your organization / facility / department that would know if changes / adaptations / innovations to HIV and/or TB service delivery were implemented in response the COVID-19 pandemic?	12. If yes to Q11, can you provide the name and contact email for this person?	13.Key theme(s) that best describes the change(s) implemented?	14.Please explain the changes / adaptations / innovations to HIV and/or TB service delivery in your own words.	15. Did the change / adaptation / innovation include the HIV patient polulation?	16. Did the change / adaptation / innovation include the TB patient polulation?	17. Did the change / adaptation / innovation include the HIV and TB patient polulation?	18.On what level was the change / adaptation / innovation implemented?	19.How many clients received the change / adaptation / innovation?	20. Patient population	21.When was the start date of the change / adaptation / innovation?	22.Has your organization/facility/department continued to implement this change / adaptation / innovation as part of the standard of care?	23.If No, Why?	24.When was the stop date of the change / adaptation / innovation?	25.Did your organization / facility / department receive funding for this change / adaptation / innovation?	26.If so, where was it funded from?	27.Does your organization / facility / department have any data (routine or otherwise) to support the feasibility, acceptability or efficacy of the change / adaptation / innovation to HIV and/or TB service delivery during the COVID-19 pandemic?	28.If yes, please indicate what data is available.	29.Please describe if this data is available and if you can share it with others outside your organization / facility / department?	30.Did your organization / facility / department implement any other programmatic changes / adaptations / innovations to service delivery during the COVID-19 pandemic? [Examples include integrating family planning or non-communicable disease management]	31.If yes, please describe the changes / adaptations / innovations	32.Do you know of any other organizations / facilities / departments that implemented any changes / adaptations / innovations to HIV and/or TB service delivery in response the COVID-19 pandemic?	33.If yes, please provide the name of the organization / facility / department and briefly mention the change / adaptation / innovation.	34.Would you be willing to participate in an in-depth interview to explore some of this in more detail?	Complete?
30	AD022	2022-06-14 13:22:53	Yes	Yes	Yes	No	Yes, you may contact me	Government		No	No																			No		No		Yes	Complete
31	AD023	2022-06-14 21:15:17	Yes	Yes	Yes	No	Yes, you may contact me	Public		No	No																			No		Don't know		Yes	Complete
32	AD024	2022-06-15 17:04:20	Yes	Yes	Yes	No	Yes, you may contact me	Other	Academia	No	Don't know																			No		Yes	Observed changes made by facility managers at PHC clinics.	Yes	Complete
2	AD001	[not completed]	Yes	Yes	Yes	No	Yes, you may contact me	Public		Yes	No		Medication collection + delivery	Patients with RR-TB were given more than 1 months supply of meds		1		Facility	200 i am guessing	RR-TB	2020-11-01	Yes		2022-04-08	No		No			No		No			Incomplete
3	AD002	2022-05-12 07:45:33	Yes	Yes	Yes	No	Yes, you may contact me	Private		Yes	No		Medication collection + delivery	We embarked on community ART delivery or home delivery	1			Facility	We will have to get the data	HIV including NCD	2020-04-01	Yes			No		Yes	Electronic	Don't know	No		No		Yes	Complete
4	AD003	2022-05-13 09:29:59	Yes	Yes	Yes	No	Yes, you may contact me	NGO		Yes	Yes		Scaling up of decentralised models for HIV self testing	Integrated COVID-19, TB/HIV screening,			1	Facility	>100	HIV,TB	2020-03-01	Yes			No		No			No		No		Yes	Complete
5	AD004	2022-05-13 09:45:04	Yes	Yes	Yes	No	Yes, you may contact me	Private		Yes	Don't know		Medication collection + delivery	Virtual ePharmacy to support clients with HIVSS, PrEP and ARV delivery directly to their door	1			Province	`10,000 (HIVSS) `500 (Treatment)	Key Populations	2020-04-01	Yes			Yes	PEPFAR	Yes	Both paper and electronic	Yes, restrictions apply	No		No		Yes	Complete
6	AD005	2022-05-13 12:48:09	Yes	Yes	Yes	No	Yes, you may contact me	NGO		Yes	Yes
7	AD006	2022-05-13 14:37:49	Yes	Yes	Yes	No	Yes, you may contact me	NGO		Yes	Yes
10	AD007	2022-05-16 11:21:33	Yes	Yes	Yes	No	Yes, you may contact me	Other	Research	Yes	Yes		Scaling up of decentralised models for HIV self testing	Scaling up of decentralised models for HIV self testing	1			Facility	3000	HIV at risk	2020-03-30	No	Resources	2020-08-31	No		Yes	Electronic	Yes, no restrictions			No		Yes	Complete
11	AD008	2022-05-16 19:51:45	Yes	Yes	Yes	No	Yes, you may contact me	Other	Consultant	Yes	Yes		Community model	Decentralised services for sex workers	1			Province	All sex workers in programme	Sex workers	2021-05-01	Yes			Yes	NACOSA, PEPFAR, private fundraising	Yes	Both paper and electronic	Don't know			Yes	Aurum decentralised service delivery for MSM	Yes	Complete
12	AD009	[not completed]	Yes	Yes	Yes	No	No, please do not contact me	NGO		Yes	Don't know		Scaling up of decentralised models for HIV self testing	Medicine delivery	1			District	Many	HIV	2020-05-16	No	Not sustainable	2022-03-01	No		Yes	Paper	No	Don't know		Don't know		No	Incomplete
13	AD010	2022-05-17 15:56:58	Yes	Yes	Yes	No	Yes, you may contact me	Private		Yes	No		Scaling up of decentralised models for HIV self testing	Ithaka/Engage digitally assisted HIVST was used to help people facility-based testing to reduce the burden on HCWs	1			District	7000	HIV, focused on young males	2020-10-01	Yes			Yes	variety of sources	Yes	Electronic	Yes, restrictions apply	Yes	Great4Diabetes was launched to provide diabetes education to reduce the burden at the clinics	No		Yes	Complete
14	AD011	2022-05-18 14:54:11	Yes	Yes	Yes	No	Yes, you may contact me	Other	Parastatal	Yes	Yes		Other	SANAC is a coordinating body which focuses on the coordination, monitoring and evaluation of the epidemic.				Province	Not applicable.	Not applicable	2020-04-30	Yes			No		Yes	Paper	Yes, restrictions apply			No		Yes	Complete
15	AD012	2022-05-18 16:38:47	Yes	Yes	Yes	No	Yes, you may contact me	NGO		Yes	Yes		How treatment is provided + preventative therapy	EGPAF Malawi adopted the 6 months ART distribution as a differentiated service delivery model building on the 3months limit that existed before the Covid-19 pandemic. Clients that were termed stable based on the WHO criteria were transitioned to 6month refills to reduce their facility contact and control the risk of Covid-19 exposure. The innovation was well received by the recipients of care and…	1			District	127941	Adolescents living with HIV (10-19yrs), Adults non pregnant if women and all adults with adherence above 95%. (Stable PLHIV)	2020-12-01	Yes			Yes	PEPFAR	Yes	Electronic	Yes, restrictions apply			No		Yes	Complete
17	AD013	2022-05-20 16:32:17	Yes	Yes	Yes	No	Yes, you may contact me	NGO		Yes	Yes		Other	Patients were offered multiple months of medication	1			Facility	more than 3000	Chronic patients - HIV and NICD	2020-05-01	Yes			Don’t' know		Don't know			Yes	TB AND COVID SCREENING	No		Yes	Complete
18	AD014	[not completed]	Yes	Yes	Yes	No	Yes, you may contact me	NGO		Yes	Yes																					Don't know		Yes	Incomplete
19	AD015	2022-05-23 14:08:58	Yes	Yes	Yes	No	Yes, you may contact me	NGO		Yes	Yes		Scaling up of decentralised models for HIV self testing	TB and COVID screen done together in facilities		1		Province	clients who visited facilities	All patients	2021-03-01	Yes			No		Don't know			Don't know		Yes	Department of Health, North West	No	Complete
22	AD016	2022-05-27 11:21:25	Yes	Yes	Yes	No	No, please do not contact me	NGO		Yes	Yes		Virtual model	Development of an eservices model	1			Facility	1000s	HIV	2020-10-01	Yes			Don’t' know		Yes	Electronic	Don't know			Don't know		No	Complete
23	AD017	2022-05-29 19:17:41	Yes	Yes	Yes	No	No, please do not contact me	NGO		Yes	No		Virtual model	Change from completely face to face services to a hybrid approach consisting of both face to face and eServices.	1			Province	Almost 300 000	HIV, PLHIV, AGYW, Pregnant and Brest feeding mothers	2020-03-01	Yes			Don’t' know		Don't know			Don't know		Don't know		No	Complete
24	AD018	2022-06-01 16:45:30	Yes	Yes	Yes	No	Yes, you may contact me	Public		Yes	Yes		Scaling up of decentralised models for HIV self testing	phone interviews, PrEP delivery and HIV self testing in lieu of clinic visits, phone/whatsapp support				Facility	600	pregnant and breastfeeding women	2020-04-01	Yes			No		Yes	Electronic	Yes, restrictions apply			Yes	ANOVA, WC DOH	Yes	Complete
26	AD019	2022-06-07 15:58:37	Yes	Yes	Yes	No	Yes, you may contact me	Public		Yes	Yes		Medication collection + delivery	Differentiated care was strenghtened allowing children and adolescents to be brought less frequently where clinically safe and assiting parents to access the clinic for medication without having to spend as much money on transport	1			Facility	Difficult to say precisely but hundreds of clients	HIV stable	2020-04-01	Yes			No		Yes	Electronic	Yes, restrictions apply			Yes	In line with national CCMDD programme	Yes	Complete
27	AD020	2022-06-14 09:07:29	Yes	Yes	Yes	No	Yes, you may contact me	Government		Yes	Yes		How treatment is provided + preventative therapy	To decongest the primary health care facilities , we strengthened the community based services support to these patients	1			Sub-district	TB Patients and contacts	HIV		Don't know
28	AD021	2022-06-14 10:44:38	Yes	Yes	Yes	No	No, please do not contact me	NGO		Yes	Don't know		Scaling up of decentralised models for HIV self testing	Integrating TB testing into the Covid pathway in primary healthcare		1		District	10000	All	2020-05-01	Don't know			No		Yes	Paper	Yes, no restrictions	Don't know		Don't know		No	Complete
34	AD025	2022-06-16 15:28:44	Yes	Yes	Yes	No	No, please do not contact me	NGO		Yes	Don't know		Scaling up of decentralised models for HIV self testing	Bi-directional screening and testing, evaluation of swabs for TB testing, support for country innovations in service delivery		1		Province	dont' know	TB	2022-06-16	No	FIND's work has been at global or national level largely	2022-06-16	Yes	Various	No			Yes	Integrating screening for NCDs at community sites for COVID screening and testing	Don't know		No	Complete
35	AD026	2022-06-17 08:50:57	Yes	Yes	Yes	No	Yes, you may contact me	Public		Yes	No		Scaling up of decentralised models for HIV self testing	Following an initial over-focus on COVID-19 screening, provinces/facilities eventually implemented an integrated screening tool, to screen for COVID-19 and TB simultaneously. While many TB patients were initially 'missed' in the COVID-19 screening tool, the integrated screening tool seems to have extended the TB screening outside of the clinic encounter, to reach a broader population of clients a…			1	Facility	I do not have these numbers - I am reporting as a researcher.	Facility-based clients.	2020-11-02	Yes			No		Don't know			No		No		No	Complete
36	AD027	2022-06-17 11:20:22	Yes	Yes	Yes	No	Yes, you may contact me	Other	UN	Yes	Yes
37	AD028	2022-06-17 14:27:10	Yes	Yes	Yes	No	Yes, you may contact me	Other	Philanthropic	Yes	Yes		Other	as above			1	Province	No idea, sorry	HIV and TB	2020-04-01	Don't know			Don’t' know		Don't know			Don't know		Don't know		Yes	Complete
39	AD029	2022-06-20 09:24:31	Yes	Yes	Yes	No	No, please do not contact me	Private		Yes	Yes		Awareness, education + patient empowerment	COVID-19 prevention IEC material was included in service delivery. Hand sanitizer and masks were provided to clients	1			Facility	3000	PWID, MSM	2020-04-01	Yes			No		Yes	Paper	No			Don't know		No	Complete
40	AD030	2022-06-20 12:10:38	Yes	Yes	Yes	No	Yes, you may contact me	NGO		Yes	Yes		Scaling up of decentralised models for HIV self testing	We integrated screening for HIV, TB and COVID19			1	Facility	148	HIV, TB, stable PLHIV	2021-04-01	Yes			Yes	USAID-ARPA	Don't know			Yes	Integration of COVID-19 information and management into core HIV/TB activities	No		No	Complete
41	AD031	2022-06-20 15:49:16	Yes	Yes	Yes	No	Yes, you may contact me	NGO		Yes	Yes		Scaling up of decentralised models for HIV self testing	Support Screening for COVID-19, HIV, TB			1	District	1000	HI/TB/MSM/stable patient on ART and Key Populations	2020-04-01	Yes			Don’t' know		Yes	Electronic	Yes, restrictions apply	Don't know		Don't know		No	Complete
42	AD032	2022-06-20 17:29:41	Yes	Yes	Yes	No	Yes, you may contact me	Public		Yes	Yes		Scaling up of decentralised models for HIV self testing	Integration of COVID19 screening in TB screening			1	Province	Almost a million	TB and HIV	2020-03-01	Yes			No		Yes	Both paper and electronic	No			No		Yes	Complete
43	AD033	2022-06-27 14:20:10	Yes	Yes	Yes	No	Yes, you may contact me	Other	research	Yes	No		Scaling up of decentralised models for HIV self testing	Determining which patients' diagnoses were mostly affected			1	District	Not yet determined	TB	2020-04-01	Yes			Yes	NRF	Yes	Electronic	Yes, restrictions apply	No		No		Yes	Complete
44	AD034	2022-06-30 15:36:31	Yes	Yes	Yes	No	Yes, you may contact me	Public		Yes	Yes		Scaling up of decentralised models for HIV self testing	Addition of COVID testing to TB testing		1
45	AD035	2022-07-01 16:16:45	Yes	Yes	Yes	No	Yes, you may contact me	NGO		Yes	Yes																					No		Yes	Complete
